# Supplementary material for: Human Physiological Responses to a Single Deep Helium-Oxygen Diving
Source: Front Physiol. 2021 Sep 28;12:735986. doi: 10.3389/fphys.2021.735986 (PMC8510140; doi:10.3389/fphys.2021.735986)
Supplement: Supplementary file 1 [file Data_Sheet_1.XLS]

## Sheet: Sheet1
human AMY1	Pre-dive	Post-dive	human IgA	Pre-dive	Post-dive	human Testosterone	Pre-dive	Post-dive	human CK	Pre-dive	Post-dive	human CK-MB	Pre-dive	Post-dive	Human cortisol	Pre-dive	Post-dive
	73.7078	74.8818		33.8901	37.721		0.456873	0.719739		150	152		7.2	10.2		4.21175	3.79132
	41.6756	48.2862		229.993	39.1923		2.4593	4.73937		119	109		11.4	12		281.514	55.0534
	36.0861	53.1953		327.666	16.735		0.619987	3.1048		140	165		13.5	15.2		83.8869	2.91337
	32.2323	60.4069		314.318	53.9847		0.5209	4.33782		73	64		14.1	15		126.903	2.3958
	25.9899	55.6817		397.1	78.9872		1.30642	3.46668		132	170		8.5	10.2		118.552	11.2121
	32.8584	55.6134		67.5652	62.218		0.865841	1.27586		113	149		10.9	19		8.65242	15.4342
	13.7398	33.6867		32.3783	139.376		0.738986	1.8736		121	210		10.8	15.2		98.0218	6.73741
	49.3402	52.8		82.2601	67.406		0.862869	1.02554		114	105		9.1	8.9		7.10425	7.01386
	83.4432	82.5617		19.1268	21.137		0.616031	0.60241		131	133		9.6	10		5.94971	5.19174
	45.044	37.6335		137.836	137.836		1.24145	1.07937		106	145		11.8	12.3		25.9179	15.9877
	60.5525	49.4028		115.214	125.997		2.11444	2.02255		82	103		13.2	14		20.9208	24.3031
	78.8956	76.5768		10.5483	24.646		1.1036	1.13708		150	157		9.7	10.2		4.77389	4.87328
	29.1014	38.1052		768.814	137.455		1.31161	0.992825		114	97		10.6	12		63.2732	15.1019
	33.5397	25.3429		141.733	217.169		1.51368	2.27079		124	217		14.2	15.2		59.9833	135.01
	59.4672	53.4599		13.0973	18.991		0.594782	0.708017		118	149		7.6	9.8		3.82888	4.13137
	15.4764	14.2055		100.708	113.734		1.29612	1.86485		106	169		11.5	12		27.1453	44.2292
	22.8609	26.4687		10.3746	8.77707		0.478728	0.532475		120	118		10.6	8.6		3.86671	2.08044
	17.7542	19.4889		944.694	557.759		1.49467	1.70963		116	159		7.6	10.2		120.829	90.1049
	66.4355	64.7356		129.081	129.78		1.25604	1.52656		83	98		9.2	13		31.3592	35.0138
	42.5719	43.6527		280.632	238.655		1.02927	1.28088		137	152		10.7	13		29.4429	28.5561
	80.4589	85.214		46.5104	37.4311		0.899415	0.954682		132	156		8.3	7.9		4.17141	5.24006
	90.8317	88.1522		38.9938	41.6313		0.661212	0.806052		117	132		9.4	11		3.86671	4.28513
	57.6912	64.9655		55.9425	42.0484		0.638156	0.845307		104	110		10.3	10.2		11.5941	12.3597
	88.1522	77.947		39.6917	31.3365		0.839554	0.954682		127	135		8.7	10.5		9.62957	8.47728
	50.0311	51.3696		147.459	70.6615		2.11444	3.12434		96	106		8.3	8.5		51.0411	103.778
	59.3236	69.2043		38.9938	36.9517		0.753834	0.741436		151	193		13.7	15.2		2.1706	3.79132
	80.7206	89.4916		38.5006	32.0288		0.734116	0.638156		124	105		11.2	13.2		4.83694	4.67619
	66.2018	63.6703		91.7054	39.6917		0.999975	1.22237		76	95		9.6	12.3		9.44916	16.0946
	20.6725	29.4671		669.554	725.882		3.35334	3.3097		108	115		11.6	10.2		98.8068	92.1418
	12.4678	8.56564		933.494	852.509		22.8637	21.6299		137	148		14.1	15		425.823	439.842
	35.276	43.1954		209.013	131.552		3.58649	2.81718		126	104		12.9	13		168.803	85.666
	93.5981	106.877		21.4913	15.4526		0.49083	0.483229		144	170		11.6	12		3.25171	3.19812
	37.4771	38.2105		36.0994	35.6316		0.698805	0.784643		142	210		10.6	15		6.74973	6.08188
	3.07508	5.82576		115.813	128.387		1.48218	1.90023		124	123		9.8	11		62.2523	63.2732
	16.7733	28.7832		40.602	13.5847		0.659076	0.758864		106	83		7.6	10		5.07735	3.09918
	90.921	92.7959		56.6093	46.1719		0.532475	0.705701		124	215		15.6	17		2.68028	3.68757
	24.0265	23.9006		549.704	299.252		2.90227	3.58649		150	190		14.9	16		300.703	227.92
	31.1397	30.1123		29.3124	10.3746		0.654829	0.839554		109	102		9.8	13		3.62919	3.69491
	62.3943	68.6443		36.6662	28.8183		0.578016	0.625976		113	99		8.6	7.6		4.64108	4.54564
	15.4031	15.7705		570.269	355.804		1.28593	1.3652		140	270		12.4	11		59.3625	44.7807
human ET-1	Pre-recompression	Post-recompression	Human GSH	Pre-recompression	Post-recompression	human MDA	Pre-recompression	Post-recompression	human VCAM-1	Pre-recompression	Post-recompression
	1.652	2.165		4.196	4.545		5.48	7.94		395.192	339.528
	1.403	2.044		3.961	4.195		5.3	8.13		388.976	335.681
	1.062	0.87		3.421	5.401		2.53	5.45		319.739	283.973
	0.908	0.632		3.651	4.97		3.09	5.17		314.366	279.833
	4.808	71.797		3.191	3.435		4.93	7.37		396.444	294.472
	4.71	72.704		3.497	3.778		4.65	6.99		392.282	290.598
	3.101	62.766		3.039	3.572		7.33	5.74		362.887	289.546
	3.452	63.602		2.812	3.71		7.14	6.22		367.999	287.101
	7.024	12.771		4.039	4.334		9.17	7.66		315.794	251.081
	6.521	12.771		4.274	4.545		8.71	8.13		314.723	247.191
	7.394	7.514		3.884	4.195		7.88	8.52		364.847	292.003
	7.293	7.911		3.574	3.917		8.43	8.8		362.887	286.404
	8.861	1.832		3.729	3.917		7.14	5.45		334.714	283.627
	8.586	1.741		3.267	3.71		6.87	5.07		338.433	281.209
	3.676	0.87		3.574	4.055		6.77	7.08		420.85	454.065
	3.452	0.811		3.191	4.264		6.5	6.79		424.815	449.705
	5.134	0.603		6.287	3.778		16.91	16.91		407.003	315.029
	5.758	0.721		5.958	3.572		16.18	16.18		402.33	310.633
	2.943	1.199		3.421	3.71		7.33	7.08		396.444	303.028
	2.879	1.02		3.191	3.917		7.14	6.79		400.22	299.089
	0.938	0.87		3.729	4.334		7.6	6.51		312.943	346.526
	0.969	0.9		4.274	4.195		8.16	6.22		308.695	350.063
	0.262	0.99		3.574	3.435		11.11	11.11		286.937	272.665
	0.201	0.87		3.267	3.299		10.46	10.46		289.991	268.949
	0.048	8.211		3.421	4.195		5.21	10.14		259.241	232.853
	0.231	8.011		3.115	4.545		5.39	9.67		256.996	227.225
	0.109	10.692		3.191	3.917		10.55	8.52		420.412	401.514
	0.17	10.243		3.574	3.71		10.18	9		423.49	404.584
	0.354	9.016		3.344	4.475		5.48	7.66		413.447	408.559
	0.569	8.411		3.651	4.195		5.02	7.27		416.482	411.227
	0.354	3.672		3.884	3.778		8.89	7.37		227.712	211.893
	0.293	3.393		3.729	3.572		8.43	7.08		229.535	216.447
	168.451	5.661		5.388	4.055		8.16	7.94		292.037	217.668
	169.417	5.373		4.987	4.264		7.42	7.37		289.311	218.585
	141.12	2.287		3.421	4.475		7.05	5.45		336.198	234.743
	137.979	2.013		3.191	4.264		6.5	5.17		341.427	239.814
	12.577	191.02		4.039	4.334		8.62	11.77		286.261	265.594
	12.323	189.914		3.806	4.545		8.06	11.2		281.55	270.297
	9.903	191.977		3.344	4.616		8.43	9		344.061	354.817
	9.589	190.698		3.651	4.334		8.99	8.33		346.709	358.412
	142.574			4.907			10	7.66		295.121	247.191
	141.283			4.668			9.72	6.99		297.186	243.65
	0.692	4.423		3.729	4.055		13.23			263.435	229.719
	0.908	4.203		3.497	3.778		12.58			265.707	225.362
	0.354	0.781		4.352	4.195		10	9.28		500.645	399.333
	0.599	0.603		4.668	4.264		9.63	8.8		504.788	397.595
	4.288	3.362		4.039	3.299		11.29	7.66		361.324	307.722
	3.998	3.053		3.884	3.71		10.83	8.13		359.377	305.912
	10.641	2.654		3.191	3.572		7.6	7.37		487.922	347.31
	10.677	2.715		2.812	3.435		8.16	6.99		492.971	343.015
	9.345	26.551		3.344	4.195		9.17	7.37		325.168	224.432
	9.103	25.833		3.115	3.917		8.89	6.89		325.896	220.732
	35.361	30.767		3.421	5.042		8.62	13.68		824.372	576.876
	35.93	30.427		3.651	4.686		8.06	13.21		834.992	567.57
	4.353	1.741		3.191	4.616		11.84	8.23		274.892	229.094
	3.901	1.953		2.887	4.264		12.12	7.85		271.922	230.657
	4.191	0.751		4.196	4.757		5.48	6.22		285.585	206.778
	4.095	0.96		3.961	5.113		5.94	5.84		288.292	205.88
	0.231	72.704		3.421	4.475		6.5	8.23		289.311	193.175
	0.354	70.361		3.267	4.828		6.13	8.61		291.695	198.457
	0.293	10.485		4.196	4.334		6.77	7.94		250	191.134
	0.476	10.45		4.352	4.404		8.99	7.85		246.222	189.972
	187.395	63.136		5.55	3.778		10.55	7.75		408.285	316.134
	188.92	61.405		5.388	3.572		9.82	8.13		410.859	323.938
	93.003	8.044		3.421	4.195		7.05	7.08		349.37	245.901
	89.757	8.311		3.115	3.917		6.5	6.89		350.897	249.132
	0.384	13.528		2.887	4.757		14.52	14.52		329.186	229.407
	0.476	13.746		2.736	4.545		15.07	15.07		325.896	233.482
	8.792	20.35		3.191	4.055		14.24	12.63		404.449	287.449
	8.62	20.107		2.963	4.475		13.59	11.96		401.907	289.897
	9.973	11.6		3.574	3.917		13.23	10.72		222.278	161.679
	10.113	11.249		3.884	4.264		12.58	11.29		225.593	163.06
	13.381	1.771		4.51	4.055		9.17	9.28		384.875	282.589
	12.978	1.59		4.907	3.778		8.71	8.71		382.023	282.244
	20.957	3.797		4.196	3.435		9.45	11.48		230.754	168.059
	21.37	3.921		4.431	3.847		10.18	12.15		234.12	166.666
	3.293	6.403		4.039	4.616		6.5	8.23		419.536	270.635
	3.165	6.63		3.961	4.195		5.94	8.04		422.168	273.004
	6.688	1.229		3.039	3.299		4.93	7.37
	6.388	1.05		3.421	3.096		5.12	6.99
human WBC	Pre-dive	Post-dive	Human LYM	Pre-dive	Post-dive	Human MID	Pre-dive	Post-dive	Human GR	Pre-dive	Post-dive	Human RBC	Pre-dive	Post-dive
	5.63	5.86		44.1	27.1		8.5	5.8		47.4	67.1		4.81	4.48
	3.76	4.28		39.7	35.6		6.8	7.3		53.5	57.1		4.92	4.67
	4.08	3.95		40.6	31.7		7.9	6.9		51.5	61.4		4.81	4.89
	4.65	7.75		34.4	15.8		6.5	5		59.1	79.2		4.97	5.01
	7.21	8.12		38	36.6		8.9	6.7		53.1	56.7		4.88	4.84
	5.93	8.71		55.6	22.9		6.7	6.2		37.7	70.9		5.09	4.98
	4.92	11.11		32.4	14.5		7.3	5		60.3	80.5		4.96	5.15
	5.28	4.99		41.4	51.2		6.5	5.7		52.1	43.1		5.15	4.9
	4.09	3.27		40.4	43		6.2	5		53.4	52		5.07	4.6
	4.55	4.25		43.8	36.9		7.5	5.5		48.7	57.6		5.11	5.03
	4.1	4.54		40.7	38.3		7.7	5.4		51.6	56.3		4.75	4.76
	5.95	6.28		38.2	40.9		8.1	8.2		53.7	50.9		4.9	4.8
	6.32	5.15		41.1	48.8		7.1	7.6		51.8	43.6		5.07	5.11
	7.95	7.21		41.4	33.8		7.7	7		50.9	59.2		5.36	5.15
	4.44	5.11		47.3	29.4		8.8	7.8		43.9	62.8		5.06	4.92
	4.74	7.12		45.7	29		7.3	6.5		47	64.5		4.51	4.44
	5.76	6.84		33.7	21.7		5.3	5.1		61	73.2		5.04	4.55
	5.71	7.45		54.9	35.2		8.7	7.2		36.4	57.6		4.72	4.9
	5.07	3.67		42.4	40.5		6.2	5.9		51.4	53.6		4.76	4.41
	5.69	6.04		44.5	50.7		5.6	4.9		49.9	44.4		4.94	4.77
	5.48	5.84		39.7	42.2		10.3	6.7		50	51.1		5.45	4.99
	5.17	5.81		39.8	20.2		8.8	6.2		51.4	73.6		5.16	4.76
	3.57	4.29		46.5	42.2		8.3	6		45.2	51.8		4.8	4.35
	4.08	6.55		49.6	26.3		7.6	6.5		42.8	67.2		4.61	4.47
	4.48	5.15		37.3	30.7		8.5	6.5		54.2	62.8		4.92	4.8
	5.74	6.77		40.7	25.9		6.3	7.6		53	66.5		4.87	4.73
	6.48	5.8		36.6	37.7		8.1	6.7		55.3	55.6		5.09	4.22
	6.29	6.11		54	34.8		4.6	4.3		41.4	60.9		4.92	4.79
	4.18	3.89		46.4	38.2		4.4	5.2		49.2	56.6		5.05	4.88
	5.38	5.77		38.3	24.1		6.8	5.7		54.9	70.2		5.16	5
	3.74	4.69		36.8	33.6		7	5.1		56.2	61.3		4.93	5.02
	3.81	3.68		45.9	44.7		7.7	6.5		46.4	48.8		5.5	5.02
	5.93	4.45		58	42.4		6.9	6		35.1	51.6		5.16	5.03
	4.85	5.26		29.6	28.8		5.8	6.1		64.6	65.1		5.03	4.78
	5.45	5.48		44	33.4		5.4	5.1		50.6	61.5		4.96	4.77
	5.12	4.27		39.7	36.6		7.7	8.2		52.6	55.2		5.09	4.87
	5.91	5.93		34.4	36.2		9.7	8.3		55.9	55.5		4.73	4.8
	5	3.49		39.4	36.8		8.2	5.1		52.4	58.1		4.5	4.6
	4.58	4.29		27.6	38.3		7.7	6.3		64.7	55.4		5.05	4.85
	6.87	6.05		38.7	34.5		6.4	5.1		54.9	60.4		4.76	4.65
Human HGB	Pre-dive	Post-dive	Human HCT	Pre-dive	Post-dive	Human PLT	Pre-dive	Post-dive
	137	134		44	40.6		157	153
	147	146		46.8	43.6		237	242
	136	147		43.6	44.1		219	183
	140	151		45.9	45.7		179	185
	140	144		45.1	44.2		238	227
	143	150		47.1	45.6		261	230
	165	162		45.7	47.3		263	276
	138	140		45.4	43.1		240	176
	148	143		47.3	42.3		233	207
	143	147		46.2	44.8		230	215
	135	143		43.4	43.4		213	187
	135	140		43.7	42.4		250	247
	139	150		45.8	46.1		180	169
	147	151		48.9	46.7		227	197
	141	142		46.4	44.5		201	160
	129	135		42.3	41.3		203	180
	133	125		43.2	38.7		318	258
	136	152		44.1	45.5		252	235
	134	130		43.3	39.6		227	164
	133	136		44.2	42.6		287	262
	142	141		47.5	42.9		202	170
	140	136		46.1	42.1		237	146
	137	132		45.3	40.5		230	181
	121	122		40.2	38.7		345	312
	146	152		47.1	45.6		166	160
	130	135		43.2	41.7		308	288
	143	121		46.3	37.6		182	163
	132	136		43.2	41.5		190	172
	148	151		47.3	45.3		158	145
	147	149		48.2	46.1		176	169
	139	146		44.9	45.3		170	185
	143	139		47.4	42.9		251	187
	141	147		46.7	45.1		240	197
	142	145		45.8	43.1		219	169
	141	142		45.9	43.5		206	160
	153	156		48.9	46.2		223	203
	131	141		43.2	43.3		190	167
	125	134		40.8	41.2		236	196
	171	136		44.8	42.6		176	132
	134	135		43.3	41.6		199	187
